# Supplementary material for: Novel Therapies, Residual Risk, Familial Hypercholesterolemia, and Digital Tools: Multispecialty Insights from a Dyslipidemia Management Survey
Source: J Clin Med. 2026 May 29;15(11):4205. doi: 10.3390/jcm15114205 (PMC13258806; doi:10.3390/jcm15114205)
Supplement: Supplementary file 1 [file jcm-15-04205-s001.zip]

Archive with 1 entries (1 files):
- jcm-4278121-supplementary.pdf
